# Supplementary material for: Ecological Genetics of Chinese Rhesus Macaque in Response to Mountain Building: All Things Are Not Equal
Source: PLoS One. 2013 Feb 6;8(2):e55315. doi: 10.1371/journal.pone.0055315 (PMC3566204; doi:10.1371/journal.pone.0055315)
Supplement: Table S3 — The STR data for the wild Chinese rhesus macaque, Macaca mulatta. (XLSX) [file pone.0055315.s004.xlsx]

## Sheet: Sheet1
The str data of the wild Chinese rhesus macaque
npops = 14
nloci = 6
	D7S1826		D8S1106		D1S548		D5S1457		D15S644		D11S2002
pop = YNJG
1341	139	143	?	?	191	195	119	123	210	210	259	263
1342	131	135	139	151	191	195	119	123	226	234	255	255
1343	131	135	?	?	187	191	123	123	226	246	255	255
1344	131	139	139	143	191	195	119	123	218	218	255	259
1345	119	135	151	155	195	199	123	127	210	210	259	259
1346	127	131	139	159	187	195	115	123	210	258	259	259
1347	131	143	?	?	195	195	123	127	?	?	251	255
1348	131	147	?	?	191	195	127	127	202	206	255	255
1349	93	131	?	?	195	195	123	127	210	210	251	259
1350	127	131	139	159	191	195	119	127	206	250	259	263
1351	131	143	?	?	191	195	115	119	182	210	259	263
1352	131	135	143	151	195	195	115	119	210	210	251	251
1353	135	139	143	155	195	195	103	127	?	?	251	259
1354	135	139	139	151	195	195	127	127	234	234	263	263
1355	93	135	?	?	195	195	123	127	?	?	251	255
1356	123	135	151	155	187	195	119	123	214	226	251	263
1357	135	143	?	?	195	199	123	123	?	?	255	263
1358	135	135	?	?	191	191	115	127	194	222	?	?
1359	131	143	135	159	195	195	103	119	206	210	251	255
1360	131	135	143	151	195	195	123	127	218	246	251	263
1361	131	135	?	?	187	195	123	127	226	258	267	267
1362	127	131	139	155	195	195	123	127	210	210	255	259
1363	131	139	?	?	191	191	123	127	222	234	259	259
1364	135	135	143	151	191	195	127	127	246	246	251	259
1365	135	135	139	155	195	195	119	119	186	194	251	267
1366	131	139	159	159	187	195	107	123	186	222	247	255
1367	131	139	139	139	187	195	119	123	186	234	255	255
1368	131	151	139	143	191	195	123	127	210	210	251	263
1369	131	139	139	147	195	195	115	123	230	242	259	263
1370	?	?	155	155	187	195	119	135	206	214	255	267
1371	119	135	?	?	195	195	111	123	194	242	259	259
1372	123	131	131	143	195	195	103	123	214	222	259	263
1373	131	135	139	151	191	199	103	111	210	246	251	259
1374	139	143	143	143	191	195	123	127	210	210	255	259
1375	135	135	155	155	191	195	119	119	182	186	259	263
1376	135	135	?	?	191	195	115	119	182	254	251	263
1377	131	135	139	151	191	195	123	123	214	234	255	259
1379	135	135	139	155	191	195	115	127	222	234	259	263
1380	131	131	147	151	187	199	103	123	210	222	251	255
1381	131	139	139	163	191	195	111	123	186	210	255	259
1382	?	?	155	155	187	191	123	127	206	210	259	271
1383	135	143	139	155	195	195	119	123	222	222	259	263
1384	119	135	139	139	195	195	119	123	210	226	259	271
1385	123	131	155	155	195	195	115	123	198	250	259	259
1386	135	139	155	155	191	195	115	127	210	230	251	259
1387	127	127	151	155	187	195	115	127	206	210	259	259
1388	123	139	143	151	191	195	119	123	218	222	255	263
1389	127	131	139	155	195	195	123	127	194	222	255	259
1390	139	147	147	159	191	195	119	135	202	214	255	259
pop = YNSM
1391	135	139	139	155	195	195	119	123	218	226	251	251
1392	135	139	151	159	191	195	123	127	202	222	251	263
1393	135	139	143	143	195	199	123	123	218	230	255	263
1394	131	135	139	147	191	195	107	119	182	234	251	255
1395	131	139	139	151	187	195	119	123	206	230	251	251
1396	131	139	?	?	191	199	103	123	210	230	251	263
1397	93	135	135	135	195	199	123	123	218	226	259	259
1398	119	143	139	155	191	195	127	127	190	210	251	263
1399	131	147	139	159	195	195	115	119	218	226	251	263
1400	143	143	151	151	195	195	107	111	182	182	255	259
1401	131	135	139	139	195	199	123	123	210	210	255	255
1402	93	131	143	143	191	191	119	127	194	194	259	263
1403	135	147	151	155	195	195	119	127	186	206	259	263
1404	119	135	151	151	191	195	103	123	210	234	259	263
1405	119	131	?	?	195	199	127	123	182	230	251	259
1406	119	139	139	139	191	195	119	123	234	234	251	267
1407	135	139	159	159	195	195	115	127	226	234	259	259
1408	135	143	135	155	195	199	127	127	202	230	251	259
1409	131	135	143	151	191	195	111	115	182	246	251	259
1410	93	143	139	139	187	195	119	123	202	214	251	263
1411	139	139	155	159	191	195	111	127	214	222	251	259
1412	135	139	139	147	191	195	127	127	210	226	263	263
1413	131	135	143	163	191	195	119	127	246	250	251	255
1414	139	139	139	139	195	199	119	123	206	222	255	259
1415	135	139	147	147	195	195	127	139	218	218	251	251
1416	131	135	139	147	191	195	111	119	?	?	255	263
1417	135	139	143	151	195	195	123	127	210	230	259	259
1418	115	131	139	155	195	195	123	123	250	250	251	263
1419	131	131	139	155	191	195	107	135	226	250	263	263
1420	93	143	139	139	191	191	119	131	202	210	255	255
1421	119	127	131	159	195	195	119	119	222	250	259	263
1422	119	139	135	143	191	195	123	135	206	226	259	263
1423	139	143	139	139	191	191	103	127	206	214	251	255
1424	139	143	139	139	187	191	123	123	218	226	251	259
1425	123	147	151	155	199	199	?	?	202	218	251	259
1426	131	139	135	139	195	199	123	123	182	218	251	251
pop = YNMJ
1427	131	139	135	151	191	195	115	127	202	210	255	263
1428	139	143	143	155	187	195	123	127	206	214	255	255
1429	131	135	139	143	195	195	119	127	194	210	259	259
1430	135	143	139	151	187	195	123	127	214	250	259	263
1431	135	135	139	139	187	195	107	119	202	258	255	259
1432	123	135	143	155	187	195	123	123	210	222	255	259
1433	143	143	131	155	195	195	115	123	214	246	255	263
pop = YNZY
1434	143	143	135	159	195	195	115	119	218	230	255	259
1435	119	135	143	151	195	195	123	123	210	234	255	259
1436	131	139	139	139	195	195	123	123	218	254	255	267
1437	135	139	143	143	191	195	123	123	182	202	251	251
1438	139	143	?	?	195	195	?	?	182	206	251	255
1439	135	135	139	143	195	195	123	119	206	214	259	259
1440	131	135	?	?	191	195	111	123	246	254	255	259
1441	131	139	139	155	195	195	119	123	202	214	259	259
1442	139	143	139	139	191	191	115	127	230	246	259	259
1443	127	131	131	135	195	195	111	127	214	222	251	255
pop = AH
1444	131	131	?	?	191	195	123	127	222	234	?	?
1445	131	135	?	?	195	199	123	127	190	202	251	255
1446	131	135	139	151	191	195	123	127	206	222	255	259
1447	127	135	?	?	191	195	103	123	206	222	255	259
1448	123	131	147	155	191	199	123	123	206	218	255	259
1449	131	131	139	143	191	191	123	123	226	230	255	255
1450	135	135	155	155	191	195	123	123	186	222	251	259
1451	123	135	135	139	191	191	123	123	202	222	251	251
1452	131	135	143	155	191	195	123	123	222	230	259	263
1453	131	135	143	151	191	191	119	123	202	230	263	263
1454	127	135	135	139	191	195	123	127	222	222	251	255
1455	131	135	135	155	191	191	123	123	206	222	259	259
1456	131	131	139	191	191	191	115	123	202	230	259	259
1457	123	135	139	155	191	191	123	127	186	222	251	263
1458	131	135	147	147	187	191	123	123	222	222	255	259
1459	131	135	?	?	195	199	123	123	222	222	259	259
1460	131	139	?	?	191	191	123	127	?	?	251	255
1461	127	135	135	143	199	199	123	123	202	222	?	?
1462	123	127	139	143	191	195	127	127	?	?	259	263
1463	131	135	139	143	191	191	123	123	218	230	255	255
1464	131	131	135	147	191	191	123	127	?	?	251	255
1465	123	131	143	143	191	191	123	127	202	234	259	263
1466	131	135	143	143	191	199	123	127	202	222	255	263
1467	131	135	135	139	191	199	123	127	222	230	255	259
1468	131	131	155	191	195	199	123	127	230	234	?	?
1469	131	135	147	151	187	199	123	123	?	?	255	263
1470	131	131	139	147	191	191	123	123	222	222	255	255
1471	123	139	135	155	187	191	127	127	222	222	259	263
1472	127	131	135	151	195	195	123	127	222	222	251	259
1473	131	135	?	?	191	195	123	123	?	?	255	259
pop = HI
MM_537HI	119	135	155	155	191	195	123	123	218	226	247	263
MM_201HI	131	131	151	151	195	195	111	123	214	234	255	255
MM_202HI	131	131	143	143	191	195	123	127	210	210	255	259
MM_204HI	139	139	143	151	191	195	111	111	210	234	251	259
MM_216HI	119	135	155	155	191	195	123	123	218	226	247	263
pop = ZJ
MM_240ZJ	131	139	139	151	191	195	119	123	222	222	255	259
MM_241ZJ	131	135	135	155	191	191	123	127	202	222	259	259
MM_242ZJ	131	135	155	163	195	195	123	123	194	214	255	263
MM_243ZJ	131	131	135	151	191	199	127	131	214	230	255	259
MM_244ZJ	131	135	135	139	187	191	123	131	214	222	251	255
MM_245ZJ	131	139	139	159	187	195	115	123	182	182	263	267
MM_246ZJ	131	131	139	151	187	195	111	115	174	222	235	259
MM_247ZJ	127	143	139	155	187	191	119	123	198	218	255	263
pop = GX
MM_200GX	127	135	139	155	195	199	135	143	226	230	263	263
MM_254GX	135	135	147	155	195	195	123	123	230	230	255	255
MM_255GX	135	139	135	155	187	195	119	123	190	222	247	259
MM_256GX	135	139	?	?	?	?	119	123	?	?	255	255
MM_257GX	135	139	147	147	195	195	123	127	218	230	259	259
MM_262GX	139	139	139	139	187	195	119	123	222	222	263	263
MM_535GX	135	135	131	147	195	199	127	131	186	222	247	255
pop = Vietnam
MM_192V	131	139	135	135	195	195	119	131	210	222	259	259
MM_199V	131	135	131	135	195	195	123	131	186	210	251	263
MM_264V	119	131	?	?	195	195	119	127	210	210	251	263
MM_265V	139	139	135	139	191	191	119	123	186	226	255	255
MM_266V	131	135	143	147	?	?	111	135	210	218	259	259
MM_267V	123	139	139	139	187	195	127	135	186	218	255	255
MM_268V	143	143	139	175	191	199	111	123	222	222	259	259
MM_269V	127	139	135	139	191	195	123	123	210	222	251	255
MM_270V	135	135	139	155	191	191	127	127	190	226	255	259
pop = FJ
MM_180FJ	135	135	135	139	195	195	127	127	210	210	251	259
MM_181FJ	123	135	135	135	191	195	103	131	210	210	259	259
MM_248FJ	131	143	135	147	195	195	123	127	222	222	255	263
MM_249FJ	135	147	139	139	195	195	107	123	190	218	247	263
MM_251FJ	131	135	139	147	191	199	123	131	222	222	255	255
MM_253FJ	119	123	139	151	195	199	119	119	210	230	255	259
MM_398FJ	131	135	139	143	191	191	123	123	186	234	259	259
MM_402FJ	131	135	143	155	191	199	127	127	190	218	?	?
MM_403FJ	135	147	131	151	187	191	119	123	186	206	255	255
MM_404FJ	135	135	135	139	195	199	123	123	190	198	255	255
MM_405FJ	135	139	139	155	191	195	119	123	198	230	247	247
MM_413FJ	131	131	139	155	191	191	123	131	226	230	251	259
MM_418FJ	135	139	155	155	195	199	119	123	226	234	243	259
MM_422FJ	131	139	147	155	187	187	123	127	186	186	251	259
MM_442FJ	131	131	143	155	191	191	123	123	190	190	259	263
pop = YN
MM_178YN	135	139	139	139	195	195	123	131	218	222	255	259
MM_188YN	131	135	139	155	187	195	123	127	218	218	251	259
MM_215YN	131	139	143	143	191	195	103	123	210	210	263	263
MM_219YN	135	139	143	155	191	195	119	119	202	218	259	259
MM_343YN	131	135	151	155	187	191	119	131	210	222	259	259
MM_344YN	93	135	139	151	195	195	111	119	222	226	255	255
MM_350YN	131	135	143	143	187	191	119	123	222	222	255	275
MM_353YN	93	139	143	155	195	199	123	127	226	250	255	263
MM_356YN	131	139	139	155	195	199	115	115	206	226	255	263
MM_358YN	127	135	139	143	187	199	103	123	?	?	251	251
MM_360YN	131	135	139	151	195	195	115	119	202	230	255	263
MM_559YN	135	139	135	139	191	195	127	127	186	210	255	255
MM_565YN	127	127	139	139	191	195	103	123	214	246	251	259
MM_567YN	119	135	159	159	195	195	123	127	190	230	255	259
MM_568YN	131	139	135	151	195	195	123	127	194	254	255	259
MM_569YN	135	135	135	139	195	195	?	?	226	226	251	251
MM_570YN	139	143	139	163	195	195	123	127	218	226	255	255
MM_572YN	135	143	143	155	195	195	119	119	186	186	255	259
MM_573YN	127	131	139	155	195	195	123	123	202	222	247	251
MM_584YN	139	147	139	139	191	191	123	123	182	258	255	259
pop = SCML
MM_01SC	123	135	135	143	187	195	111	123	214	226	251	263
MM_02SC	135	135	139	143	187	195	103	119	222	234	239	255
MM_03SC	131	131	143	155	191	195	115	135	210	250	255	263
MM_04SC	131	135	135	135	195	195	119	119	210	214	259	259
MM_05SC	131	135	155	159	191	195	115	119	206	210	259	263
MM_06SC	139	139	143	151	191	195	115	127	214	246	247	251
MM_07SC	139	139	139	159	195	195	123	123	186	206	259	263
MM_08SC	135	135	147	155	191	195	111	119	214	226	255	263
MM_09SC	131	135	143	151	195	199	103	127	190	222	255	255
MM_10SC	131	131	131	139	195	199	111	127	214	214	259	259
MM_11SC	135	135	131	151	195	199	107	111	190	214	247	259
MM_12SC	131	135	135	143	187	187	115	135	226	250	255	259
MM_13SC	127	131	139	147	187	195	115	119	206	214	259	263
MM_14SC	135	143	131	143	187	191	103	119	218	230	263	263
MM_15SC	135	139	135	155	195	199	119	123	210	214	259	263
MM_16SC	131	131	139	163	191	199	119	123	210	234	259	263
MM_17SC	131	135	135	143	195	195	111	123	186	210	255	259
MM_18SC	131	131	139	143	195	199	119	119	190	210	259	259
MM_19SC	123	139	135	143	191	191	123	123	210	210	259	267
MM_20SC	139	143	135	151	187	195	103	119	222	222	239	247
MM_21SC	131	143	143	151	191	195	115	127	214	214	255	255
MM_22SC	127	131	139	143	195	199	123	135	202	250	251	263
MM_23SC	131	135	147	151	195	199	115	119	190	258	255	259
MM_24SC	127	135	135	143	195	199	111	135	202	214	251	251
MM_25SC	135	135	131	155	195	195	115	127	210	230	251	255
MM_26SC	131	143	139	155	187	187	119	123	210	250	259	259
MM_27SC	93	135	139	139	187	195	111	111	222	254	255	259
MM_28SC	131	135	143	143	191	195	119	123	210	230	255	263
MM_29SC	127	135	135	135	191	195	119	119	202	230	259	259
MM_30SC	131	143	151	151	195	195	119	135	206	222	259	263
pop = SCDB
MM_31SC	135	139	147	155	195	195	123	123	210	210	263	263
MM_32SC	139	143	135	147	195	195	123	123	206	222	263	263
MM_33SC	135	135	135	147	195	195	123	123	202	210	267	267
MM_34SC	131	135	147	155	195	199	123	139	222	222	255	255
MM_35SC	131	131	155	155	195	195	123	127	206	222	267	267
MM_36SC	123	143	131	135	195	195	111	123	206	222	263	263
MM_38SC	123	131	131	147	195	195	123	123	218	218	255	255
MM_39SC	119	131	131	147	195	195	123	123	210	214	255	267
MM_40SC	131	143	155	155	195	195	123	127	206	206	267	267
MM_41SC	143	143	135	147	195	195	123	123	206	214	255	255
MM_42SC	131	143	131	143	191	195	123	123	206	210	255	259
MM_43SC	131	131	139	147	191	195	119	123	218	222	255	267
MM_44SC	131	143	135	159	187	195	123	123	222	222	267	271
MM_45SC	139	139	143	155	195	199	119	123	222	230	255	263
MM_46SC	93	131	143	147	195	199	123	127	210	222	259	267
MM_47SC	93	131	135	155	195	195	119	127	214	250	255	267
MM_48SC	93	131	131	147	195	199	119	127	210	210	255	259
MM_49SC	?	?	147	155	195	195	123	123	202	222	255	255
MM_50SC	131	139	143	155	195	195	123	139	210	222	259	259
MM_51SC	139	143	147	147	?	?	119	123	210	210	255	255
MM_52SC	131	135	143	147	195	195	119	123	218	222	255	259
MM_53SC	131	135	143	155	195	199	111	123	202	202	263	263
MM_54SC	123	131	147	147	195	199	123	123	210	222	255	267
MM_55SC	119	139	135	143	195	195	123	127	206	222	259	263
MM_56SC	131	139	143	155	195	199	123	123	222	222	259	263
MM_57SC	139	143	135	135	195	199	123	127	206	222	263	263
MM_58SC	93	143	143	147	195	195	123	127	210	222	259	267
MM_59SC	131	131	147	155	195	195	123	127	206	222	255	267
MM_60SC	139	143	135	135	187	195	123	131	218	230	255	263
pop = SCJY
MM_61SC	131	131	135	147	195	199	115	123	210	214	251	251
MM_62SC	127	143	135	159	195	199	127	135	202	202	243	259
MM_63SC	127	131	135	147	195	199	115	123	210	214	251	251
MM_64SC	131	139	135	139	187	199	119	119	222	262	243	267
MM_65SC	135	139	139	155	195	195	115	119	210	226	259	271
MM_66SC	131	135	139	151	195	195	107	115	226	226	259	259
MM_67SC	131	135	143	151	191	195	123	127	222	226	255	267
MM_68SC	139	143	151	151	?	?	115	119	186	210	251	255
MM_69SC	131	139	135	139	187	199	119	119	222	262	243	267
MM_70SC	127	127	131	139	195	199	123	123	206	206	247	247
